# Supplementary material for: OsBTBZ1 Confers Salt Stress Tolerance in Arabidopsis thaliana
Source: Int J Mol Sci. 2023 Sep 23;24(19):14483. doi: 10.3390/ijms241914483 (PMC10572369; doi:10.3390/ijms241914483)
Supplement: Supplementary file 1 [file ijms-24-14483-s001.zip]

Archive with 5 entries (5 files):
- Supplementary Figure S1.TIF
- Supplementary Figure S2.TIF
- Supplementary FigureS3.TIF
- Supplementary FigureS4.TIF
- Supplementary FigureS5.TIF
